# Supplementary material for: Bat-associated ticks as a potential link for vector-borne pathogen transmission between bats and other animals
Source: PLoS Negl Trop Dis. 2024 Oct 25;18(10):e0012584. doi: 10.1371/journal.pntd.0012584 (PMC11540221; doi:10.1371/journal.pntd.0012584)
Supplement: S1 Table — (CSV) [file pntd.0012584.s001.csv]

SampleID	Tick_Species	Sex	Country	Location	Collection_date	Collection_month	Host_bloodmeal_ID	PCR_Borrelia	PCR_Piroplasmas	PCR_Anaplasmataceae	PCR_Rickettsia	PCR_Bartonella
EW1	Ixodes vespertilionis	female	Romania	Pe?tera Liliecilor de la Gura Dobrogei	2017.05.19	May	NA	negative	negative	negative	negative	negative
EW2	Ixodes vespertilionis	female	Romania	Pe?tera Liliecilor de la Gura Dobrogei	2017.05.19	May	NA	negative	negative	negative	negative	negative
EW3	Ixodes vespertilionis	female	Romania	Pe?tera Liliecilor de la Gura Dobrogei	2017.05.19	May	negative	negative	negative	negative	negative	negative
EW4	Ixodes vespertilionis	female	Romania	Pe?tera Liliecilor de la Gura Dobrogei	2017.05.19	May	negative	negative	negative	negative	negative	negative
EW5	Ixodes vespertilionis	female	Romania	Sasca Montana	2017.05.07.	May	negative	negative	negative	negative	negative	negative
EW6	Ixodes vespertilionis	female	Romania	Sasca Montana	2017.05.07.	May	negative	negative	negative	negative	negative	negative
EW7	Ixodes vespertilionis	female	Romania	Sasca Montana	2017.05.07.	May	negative	negative	negative	negative	negative	negative
EW8	Ixodes vespertilionis	female	Romania	Sasca Montana	2017.05.07.	May	Rhinolophus ferrumequinum	negative	negative	negative	negative	negative
EW9	Ixodes vespertilionis	female	Romania	Sasca Montana	2017.05.07.	May	Rhinolophus ferrumequinum	negative	negative	negative	negative	negative
EW10	Ixodes vespertilionis	female	Romania	Sasca Montana	2017.05.07.	May	Canis lupus familiaris	negative	negative	99,34% Asticcacaulis sp.	negative	negative
EW11	Ixodes vespertilionis	female	Romania	Pe?tera de la Pojoga	2018.03.23.	March	negative	negative	negative	negative	negative	negative
EW12	Ixodes vespertilionis	female	Romania	Pe?tera de la Pojoga	2018.03.23.	March	negative	negative	negative	negative	negative	negative
EW13	Ixodes vespertilionis	female	Romania	Pe?tera de la Pojoga	2018.03.23.	March	negative	negative	negative	negative	negative	negative
EW151	Ixodes vespertilionis	male	Hungary	Bódvarákó, Olajos-táró	7/28/2022	July	NA	negative	negative	negative	negative	negative
EW143	Ixodes vespertilionis	female	Hungary	Pilisszentlélek, Indikációs-bg.	3/19/2017	March	Rhinolophus hipposiderus	negative	negative	negative	negative	negative
EW16	Ixodes simplex	female	Romania	Canaraua Fetii	2017.05.21.	May	Miniopterus schreibersii	negative	negative	98,68% Candidatus Neoehrlichia mikurensis	negative	negative
EW14	Ixodes vespertilionis	female	Hungary	Jósvaf?, village	2022.07.28.	July	Rhinolophus euryale	negative	negative	negative	negative	negative
EW15	Ixodes vespertilionis	female	Hungary	Jósvaf?, village	2022.07.28.	July	negative	negative	negative	negative	negative	negative
EW19	Ixodes simplex	female	Romania	Canaraua Fetii	2017.05.21.	May	Miniopterus schreibersii	negative	negative	negative	negative	negative
EW20	Ixodes simplex	female	Romania	Canaraua Fetii	2017.05.21.	May	Miniopterus schreibersii	negative	negative	negative	negative	negative
EW17	Ixodes vespertilionis	female	Hungary	Jósvaf?, village	2022.07.01.	July	Rhinolophus ferrumequinum	negative	negative	negative	negative	negative
EW18	Ixodes vespertilionis	female	Hungary	Jósvaf?, village	2022.07.01.	July	negative	negative	negative	negative	negative	negative
EW23	Ixodes simplex	female	Romania	Canaraua Fetii	2017.05.21.	May	Miniopterus schreibersii	negative	negative	negative	negative	negative
EW121	Ixodes vespertilionis	male	Hungary	Pilisszentlélek, Leány-bg.	3/6/2016	March	negative	negative	negative	negative	negative	negative
EW122	Ixodes vespertilionis	male	Hungary	Pilisszentlélek, Leány-bg.	3/6/2016	March	negative	negative	negative	negative	negative	negative
EW123	Ixodes vespertilionis	male	Hungary	Pilisszentlélek, Leány-bg.	3/6/2016	March	negative	negative	negative	negative	negative	negative
EW137	Ixodes vespertilionis	female	Hungary	Pilisszentlélek, Leány-bg.	3/5/2017	March	negative	negative	negative	negative	negative	negative
EW138	Ixodes vespertilionis	female	Hungary	Pilisszentlélek, Leány-bg.	3/19/2017	March	negative	negative	negative	negative	negative	negative
EW139	Ixodes vespertilionis	female	Hungary	Pilisszentlélek, Leány-bg.	3/19/2017	March	NA	negative	negative	negative	negative	negative
EW140	Ixodes vespertilionis	female	Hungary	Pilisszentlélek, Leány-bg.	3/19/2017	March	Rhinolophus hipposiderus	negative	negative	99,34% Uncult. bacteria	negative	negative
EW141	Ixodes vespertilionis	female	Hungary	Pilisszentlélek, Leány-bg.	3/19/2017	March	negative	negative	negative	negative	negative	negative
EW142	Ixodes vespertilionis	female	Hungary	Pilisszentlélek, Leány-bg.	3/19/2017	March	negative	negative	negative	negative	negative	negative
EW21	Ixodes vespertilionis	female	Hungary	Mád, Bomboly-bánya Fels?-táró	2022.04.20	April	NA	negative	negative	no similarity	negative	negative
EW22	Ixodes vespertilionis	female	Hungary	Mád, Bomboly-bánya Fels?-táró	2022.04.20	April	NA	negative	negative	negative	negative	negative
EW73	Ixodes vespertilionis	female	Hungary	Mád, Bomboly-bánya Fels?-táró	5/4/2023	May	Myotis myotis	negative	negative	negative	negative	negative
EW74	Ixodes vespertilionis	female	Hungary	Mád, Bomboly-bánya Fels?-táró	5/4/2023	May	NA	negative	negative	negative	negative	negative
EW75	Ixodes vespertilionis	female	Hungary	Mád, Bomboly-bánya Fels?-táró	5/5/2023	May	Miniopterus schreibersii	negative	negative	98,99% Candidatus Neoehrlichia mikurensis	negative	negative
EW76	Ixodes vespertilionis	female	Hungary	Mád, Bomboly-bánya Fels?-táró	5/5/2023	May	NA	negative	negative	negative	negative	negative
EW77	Ixodes vespertilionis	female	Hungary	Mád, Bomboly-bánya Fels?-táró	5/5/2023	May	negative	negative	negative	negative	negative	negative
EW78	Ixodes vespertilionis	female	Hungary	Mád, Bomboly-bánya Fels?-táró	5/5/2023	May	Miniopterus schreibersii	negative	negative	no similarity	negative	negative
EW79	Ixodes vespertilionis	female	Hungary	Mád, Bomboly-bánya Fels?-táró	5/5/2023	May	Rhinolophus ferrumequinum	negative	negative	no similarity	negative	negative
EW80	Ixodes vespertilionis	female	Hungary	Mád, Bomboly-bánya Fels?-táró	5/5/2023	May	Miniopterus schreibersii	negative	negative	no sequence	negative	negative
EW81	Ixodes vespertilionis	female	Hungary	Mád, Bomboly-bánya Fels?-táró	5/5/2023	May	Miniopterus schreibersii	negative	negative	no sequence	negative	negative
EW82	Ixodes vespertilionis	larva	Hungary	Mád, Bomboly-bánya Fels?-táró	5/4/2023	May	Rhinolophus ferrumequinum	negative	negative	negative	negative	negative
EW83	Ixodes vespertilionis	nymph	Hungary	Mád, Bomboly-bánya Fels?-táró	5/4/2023	May	Rhinolophus ferrumequinum	negative	negative	no similarity	negative	100% Uncultured Bartonella sp.
EW84	Ixodes vespertilionis	male	Hungary	Mád, Bomboly-bánya Fels?-táró	5/4/2023	May	Rhinolophus sp.	negative	negative	no sequence	negative	negative
EW49	Ixodes vespertilionis	female	Romania	Pe?tera de la Pojoga	2018.03.23.	March	NA	negative	negative	no similarity	negative	negative
EW50	Ixodes vespertilionis	female	Romania	Pe?tera de la Pojoga	2018.03.23.	March	negative	negative	negative	negative	negative	negative
EW51	Ixodes vespertilionis	female	Romania	Pe?tera de la Pojoga	2018.03.23.	March	Equus caballus	negative	negative	95,71% Candidatus Megaira sp.	negative	negative
EW52	Ixodes vespertilionis	female	Romania	Pe?tera de la Pojoga	2018.03.23.	March	negative	negative	negative	negative	negative	negative
EW53	Ixodes vespertilionis	female	Romania	Pe?tera de la Pojoga	2018.03.23.	March	negative	negative	negative	negative	negative	negative
EW54	Ixodes vespertilionis	female	Romania	Pe?tera Liliecilor de la Gura Dobrogei	2017.05.19	May	Canis lupus familiaris	negative	negative	98,69% Candidatus Neoehrlichia mikurensis	negative	negative
EW55	Ixodes vespertilionis	female	Romania	Pe?tera Liliecilor de la Gura Dobrogei	2017.05.19	May	negative	negative	negative	negative	negative	negative
EW56	Ixodes vespertilionis	female	Romania	Pe?tera Liliecilor de la Gura Dobrogei	2017.05.19	May	negative	negative	negative	negative	negative	negative
EW57	Ixodes vespertilionis	female	Romania	Pe?tera Liliecilor de la Gura Dobrogei	2017.05.19	May	negative	negative	negative	negative	negative	negative
EW58	Ixodes vespertilionis	female	Romania	Pe?tera Lazului	2020.07.27	July	negative	negative	negative	negative	negative	negative
EW59	Ixodes vespertilionis	female	Romania	Pe?tera de la Pojoga	2018.03.23.	March	Miniopterus schreibersii	negative	negative	96,12% Uncultured Magnetococcus sp.	negative	negative
EW60	Ixodes vespertilionis	female	Romania	Pe?tera de la Pojoga	2018.03.23.	March	Rhinolophus sp.	negative	negative	negative	negative	negative
EW61	Ixodes vespertilionis	female	Romania	Mina Sasca Montan?	2019.02.14	February	NA	negative	negative	negative	negative	negative
EW62	Ixodes vespertilionis	female	Romania	Pe?tera Podul lui Dumnezeu	2020.07.26	July	NA	negative	negative	negative	negative	negative
EW63	Ixodes vespertilionis	female	Romania	Pe?tera Podul lui Dumnezeu	2020.07.26	July	Rhinolophus ferrumequinum	negative	negative	negative	negative	negative
EW64	Ixodes vespertilionis	female	Romania	Pe?tera Podul lui Dumnezeu	2020.07.26	July	Myotis myotis	negative	negative	negative	negative	negative
EW65	Ixodes vespertilionis	female	Romania	Pe?tera Mare de la Mere?ti	2018.02.27	February	Myotis myotis	negative	negative	98,99% Uncult. bacteria	negative	negative
EW66	Ixodes vespertilionis	female	Romania	Pe?tera Ungurului, ?uncuiu?	2021.03.20	March	Rhinolophus ferrumequinum	negative	negative	negative	negative	negative
EW67	Ixodes vespertilionis	female	Romania	Pe?tera Ungurului, ?uncuiu?	2021.03.20	March	negative	negative	negative	negative	negative	negative
EW68	Ixodes vespertilionis	female	Romania	Gaura cu Musca	2017.05.12	May	pozitív self-nested	negative	negative	negative	negative	negative
EW69	Ixodes vespertilionis	female	Romania	Galeria Gura V?ii	2021.02.17	February	Canis lupus familiaris	negative	negative	negative	negative	negative
EW70	Ixodes vespertilionis	female	Romania	Bunc?rul Germanilor, Bazia?	2021.08.30	August	Rhinolophus ferrumequinum	negative	negative	negative	negative	negative
EW71	Ixodes vespertilionis	female	Romania	Bunc?rul Germanilor, Bazia?	2021.08.30	August	negative	negative	negative	negative	negative	negative
EW85	Ixodes vespertilionis	male	Hungary	Mád, Bomboly-bánya Fels?-táró	5/4/2023	May	NA	negative	negative	negative	negative	negative
EW86	Ixodes vespertilionis	male	Hungary	Mád, Bomboly-bánya Fels?-táró	5/4/2023	May	Rhinolophus ferrumequinum	negative	negative	no sequence	negative	negative
EW87	Ixodes vespertilionis	nymph	Hungary	Mád, Bomboly-bánya Fels?-táró	5/5/2023	May	Miniopterus schreibersii	negative	negative	negative	negative	negative
EW88	Ixodes vespertilionis	nymph	Hungary	Mád, Bomboly-bánya Fels?-táró	5/5/2023	May	Miniopterus schreibersii	negative	negative	negative	negative	negative
EW89	Ixodes vespertilionis	nymph	Hungary	Mád, Bomboly-bánya Fels?-táró	5/5/2023	May	Miniopterus schreibersii	negative	negative	negative	negative	negative
EW90	Ixodes vespertilionis	nymph	Hungary	Mád, Bomboly-bánya Fels?-táró	5/5/2023	May	Miniopterus schreibersii	negative	negative	negative	negative	negative
EW91	Ixodes vespertilionis	nymph	Hungary	Mád, Bomboly-bánya Fels?-táró	5/5/2023	May	Miniopterus schreibersii	negative	negative	negative	negative	negative
EW92	Ixodes vespertilionis	nymph	Hungary	Mád, Bomboly-bánya Fels?-táró	5/5/2023	May	Miniopterus schreibersii	negative	negative	negative	negative	negative
EW93	Ixodes vespertilionis	nymph	Hungary	Mád, Bomboly-bánya Fels?-táró	5/5/2023	May	Miniopterus schreibersii	negative	negative	negative	negative	negative
EW94	Ixodes vespertilionis	nymph	Hungary	Mád, Bomboly-bánya Fels?-táró	5/5/2023	May	Miniopterus schreibersii	negative	negative	negative	negative	negative
EW95	Ixodes vespertilionis	male	Hungary	Mád, Bomboly-bánya Fels?-táró	5/4/2023	May	NA	negative	negative	negative	negative	negative
EW157	Ixodes vespertilionis	male	Hungary	Mád, Bomboly-bánya, Fels?-táró	20.04.2022	April	Myotis myotis	negative	negative	no similarity	negative	negative
EW158	Ixodes vespertilionis	male	Hungary	Mád, Bomboly-bánya, Fels?-táró	20.04.2022	April	Myotis myotis	negative	negative	negative	negative	negative
EW159	Ixodes vespertilionis	male	Hungary	Mád, Bomboly-bánya, Fels?-táró	20.04.2022	April	Myotis myotis	negative	negative	98,69% Candidatus Neoehrlichia mikurensis	negative	negative
EW145	Ixodes vespertilionis	male	Hungary	Mád, Hosszú-táró	7/1/2022	July	NA	negative	negative	negative	negative	negative
EW146	Ixodes vespertilionis	male	Hungary	Mád, Hosszú-táró	7/1/2022	July	NA	negative	negative	negative	negative	negative
EW147	Ixodes vespertilionis	male	Hungary	Mád, Hosszú-táró	7/1/2022	July	negative	negative	negative	negative	negative	negative
EW148	Ixodes vespertilionis	male	Hungary	Mád, Hosszú-táró	7/1/2022	July	Rhinolophus ferrumequinum	negative	negative	negative	negative	negative
EW149	Ixodes vespertilionis	male	Hungary	Mád, Hosszú-táró	7/1/2022	July	Rhinolophus ferrumequinum	negative	negative	negative	negative	negative
EW150	Ixodes vespertilionis	male	Hungary	Mád, Hosszú-táró	7/1/2022	July	NA	negative	negative	negative	negative	negative
EW152	Ixodes vespertilionis	male	Hungary	Mád, Hosszú-táró	7/1/2022	July	Rhinolophus sp.	negative	negative	negative	negative	negative
EW153	Ixodes vespertilionis	male	Hungary	Mád, Hosszú-táró	7/1/2022	July	Rhinolophus sp.	negative	negative	no similarity	negative	negative
EW154	Ixodes vespertilionis	male	Hungary	Mád, Hosszú-táró	7/1/2022	July	Rhinolophus ferrumequinum	negative	negative	no similarity	negative	negative
EW97	Ixodes vespertilionis	male	Romania	Pe?tera Liliecilor de la Gura Dobrogei	2017.05.19.	May	Canis lupus familiaris	negative	negative	negative	negative	negative
EW98	Ixodes vespertilionis	male	Romania	Pe?tera Liliecilor de la Gura Dobrogei	2017.05.19.	May	Myotis bechsteinii	negative	negative	negative	negative	negative
EW99	Ixodes vespertilionis	male	Romania	Pe?tera Liliecilor de la Gura Dobrogei	2017.05.19.	May	Canis lupus familiaris	negative	negative	negative	negative	negative
EW100	Ixodes vespertilionis	male	Romania	Pe?tera Liliecilor de la Gura Dobrogei	2017.05.19.	May	NA	negative	negative	negative	negative	negative
EW101	Ixodes vespertilionis	male	Romania	Mina Sasca Montan?	2017.05.07.	May	NA	negative	negative	negative	negative	negative
EW102	Ixodes vespertilionis	male	Romania	Mina Sasca Montan?	2017.05.07.	May	negative	negative	negative	negative	negative	negative
EW103	Ixodes vespertilionis	male	Romania	Mina Sasca Montan?	2017.05.07.	May	Rhinolophus ferrumequinum	negative	negative	negative	negative	negative
EW104	Ixodes vespertilionis	male	Romania	Mina Sasca Montan?	2017.05.07.	May	negative	negative	negative	negative	negative	negative
EW105	Ixodes vespertilionis	male	Romania	Mina Sasca Montan?	2017.05.07.	May	Rhinolophus sp.	negative	negative	negative	negative	negative
EW106	Ixodes vespertilionis	male	Romania	Mina Sasca Montan?	2017.05.07.	May	negative	negative	negative	negative	negative	negative
EW107	Ixodes vespertilionis	male	Romania	Mina Sasca Montan?	2017.05.07.	May	Rhinolophus ferrumequinum	negative	negative	negative	negative	negative
EW108	Ixodes vespertilionis	male	Romania	Mina Sasca Montan?	2017.05.07.	May	Canis lupus familiaris	negative	negative	negative	no similarity	negative
EW109	Ixodes vespertilionis	male	Romania	Mina Sasca Montan?	2017.05.07.	May	NA	negative	negative	negative	no similarity	negative
EW110	Ixodes vespertilionis	male	Romania	Mina Sasca Montan?	2017.05.07.	May	NA	negative	negative	negative	negative	negative
EW111	Ixodes vespertilionis	male	Romania	Mina Sasca Montan?	2017.05.07.	May	Rhinolophus ferrumequinum	negative	negative	negative	no similarity	negative
EW112	Ixodes vespertilionis	male	Romania	Mina Sasca Montan?	2017.05.07.	May	NA	negative	negative	negative	negative	negative
EW113	Ixodes vespertilionis	male	Romania	Mina Sasca Montan?	2017.05.07.	May	negative	negative	negative	negative	negative	negative
EW114	Ixodes vespertilionis	male	Romania	Mina Sasca Montan?	2017.05.07.	May	negative	negative	negative	negative	negative	negative
EW115	Ixodes vespertilionis	male	Romania	Mina Sasca Montan?	2017.05.07.	May	negative	negative	negative	negative	negative	negative
EW116	Ixodes vespertilionis	male	Romania	Mina Sasca Montan?	2017.05.07.	May	negative	negative	negative	negative	negative	negative
EW117	Ixodes vespertilionis	male	Romania	Mina Sasca Montan?	2017.05.07.	May	negative	negative	negative	negative	negative	negative
EW118	Ixodes vespertilionis	male	Romania	Mina Sasca Montan?	2017.05.07.	May	Rhinolophus ferrumequinum	negative	negative	negative	negative	negative
EW119	Ixodes vespertilionis	male	Romania	Mina Sasca Montan?	2017.05.07.	May	negative	negative	negative	negative	negative	negative
EW155	Ixodes vespertilionis	male	Hungary	Mád, Hosszú-táró	7/1/2022	July	negative	negative	negative	98,98% Uncult. bacteria	negative	negative
EW156	Ixodes vespertilionis	male	Hungary	Mád, Hosszú-táró	7/1/2022	July	NA	negative	negative	negative	negative	negative
EW160	Ixodes vespertilionis	male	Hungary	Mád, Hosszú-táró	7/1/2022	July	Rhinolophus ferrumequinum	negative	negative	negative	negative	negative
EW161	Ixodes vespertilionis	male	Hungary	Mád, Hosszú-táró	7/1/2022	July	Rhinolophus sp.	negative	negative	negative	negative	negative
EW162	Ixodes vespertilionis	male	Hungary	Mád, Hosszú-táró	7/1/2022	July	NA	negative	negative	negative	negative	negative
EW129	Ixodes ariadnae	male	Hungary	Pilisszentkereszt, Pilis bg.	3/10/2016	March	negative	negative	negative	negative	negative	negative
EW134	Ixodes ariadnae	male	Hungary	Pilisszentkereszt, Pilis bg.	11/9/2016	November	Myotis nattereri	negative	negative	98,99% Wolbachia endosymbiont	negative	negative
EW126	Ixodes vespertilionis	male	Hungary	Pilisszentkereszt, Pilis bg.	4/15/2016	April	negative	negative	negative	negative	negative	negative
EW31	Ixodes vespertilionis	female	Hungary	Pilisszentkereszt, Pilis bg.	4/15/2016	April	negative	negative	negative	negative	negative	negative
EW32	Ixodes vespertilionis	female	Hungary	Pilisszentkereszt, Pilis bg.	4/15/2016	April	NA	negative	negative	negative	negative	negative
EW33	Ixodes vespertilionis	female	Hungary	Pilisszentkereszt, Pilis bg.	4/15/2016	April	negative	negative	negative	negative	negative	negative
EW29	Ixodes ariadnae	female	Hungary	Pilisszentkereszt, Szopláki Ördöglyuk	4/10/2016	April	Myotis nattereri	negative	negative	99,33% Wolbachia endosymbiont	negative	negative
EW30	Ixodes ariadnae	female	Hungary	Pilisszentkereszt, Szopláki Ördöglyuk	4/10/2016	April	Myotis blythii	negative	negative	99,32% Wolbachia endosymbiont	negative	negative
EW34	Ixodes vespertilionis	female	Hungary	Pilisszentkereszt, Szopláki Ördöglyuk	12/13/2016	December	NA	negative	negative	negative	negative	negative
EW35	Ixodes vespertilionis	female	Hungary	Pilisszentkereszt, Szopláki Ördöglyuk	2/9/2017	February	negative	negative	negative	negative	negative	negative
EW25	Ixodes vespertilionis	female	Hungary	Pilisszentlélek, Leány-bg.	3/6/2016	March	negative	negative	negative	negative	negative	negative
EW26	Ixodes vespertilionis	female	Hungary	Pilisszentlélek, Leány-bg.	3/6/2016	April	negative	negative	negative	negative	negative	negative
EW27	Ixodes vespertilionis	female	Hungary	Pilisszentlélek, Leány-bg.	3/6/2016	May	negative	negative	negative	negative	negative	negative
EW28	Ixodes vespertilionis	female	Hungary	Pilisszentlélek, Leány-bg.	3/6/2016	June	negative	negative	negative	negative	negative	negative
EW36	Ixodes vespertilionis	female	Hungary	Pilisszentlélek, Legény-bg.	3/5/2017	March	Rhinolophus hipposiderus	negative	negative	99,31% Uncult.bacteria	negative	negative
EW37	Ixodes vespertilionis	female	Hungary	Pilisszentlélek, Legény-bg.	3/5/2017	March	negative	negative	negative	negative	negative	negative
EW38	Ixodes vespertilionis	female	Hungary	Pilisszentlélek, Legény-bg.	3/5/2017	March	negative	negative	negative	negative	negative	negative
EW39	Ixodes ariadnae	female	Hungary	Pilisszentlélek, Legény-bg.	3/5/2017	March	Myotis nattereri	negative	negative	99,66% Wolbachia endosymbiont	negative	negative
EW40	Ixodes vespertilionis	female	Hungary	Pilisszentlélek, Legény-bg.	3/5/2017	March	negative	negative	negative	negative	negative	negative
EW41	Ixodes vespertilionis	female	Hungary	Pilisszentlélek, Legény-bg.	3/5/2017	March	negative	negative	negative	negative	negative	negative
EW42	Ixodes vespertilionis	female	Hungary	Pilisszentlélek, Legény-bg.	3/5/2017	March	negative	negative	negative	negative	negative	negative
EW43	Ixodes vespertilionis	female	Hungary	Pilisszentlélek, Legény-bg.	3/5/2017	March	negative	negative	negative	negative	negative	negative
EW44	Ixodes vespertilionis	female	Hungary	Pilisszentlélek, Legény-bg.	3/5/2017	March	Sus scrofa	negative	negative	99,65% Uncult. bacteria	negative	negative
EW45	Ixodes vespertilionis	female	Hungary	Pilisszentlélek, Legény-bg.	3/5/2017	March	negative	negative	negative	negative	negative	negative
EW46	Ixodes vespertilionis	female	Hungary	Pilisszentlélek, Legény-bg.	3/19/2017	March	negative	negative	negative	negative	negative	negative
EW47	Ixodes vespertilionis	female	Hungary	Pilisszentlélek, Legény-bg.	3/19/2017	March	NA	negative	negative	negative	negative	negative
EW124	Ixodes vespertilionis	male	Hungary	Pilisszentkereszt, Szopláki Ördöglyuk	4/3/2016	April	negative	negative	negative	negative	negative	negative
EW125	Ixodes vespertilionis	male	Hungary	Pilisszentkereszt, Szopláki Ördöglyuk	4/10/2016	April	negative	negative	negative	negative	negative	negative
EW127	Ixodes vespertilionis	male	Hungary	Pilisszentkereszt, Szopláki Ördöglyuk	4/17/2016	April	negative	negative	negative	negative	negative	negative
EW128	Ixodes vespertilionis	male	Hungary	Pilisszentkereszt, Szopláki Ördöglyuk	4/17/2016	April	negative	negative	negative	negative	negative	negative
EW130	Ixodes ariadnae	male	Hungary	Pilisszentkereszt, Szopláki Ördöglyuk	4/10/2016	April	negative	negative	negative	negative	negative	negative
EW131	Ixodes ariadnae	male	Hungary	Pilisszentkereszt, Szopláki Ördöglyuk	4/10/2016	April	Myotis blythii	negative	negative	99,31% Wolbachia endosymbiont	negative	negative
EW132	Ixodes ariadnae	male	Hungary	Pilisszentkereszt, Szopláki Ördöglyuk	11/6/2016	November	Myotis myotis	negative	negative	99,65% Wolbachia endosymbiont	negative	negative
EW133	Ixodes ariadnae	male	Hungary	Pilisszentkereszt, Szopláki Ördöglyuk	11/6/2016	November	Myotis nattereri	negative	negative	99,33% Wolbachia endosymbiont	negative	negative
EW135	Ixodes ariadnae	female	Hungary	Pilisszentkereszt, Szopláki Ördöglyuk	11/6/2016	November	negative	negative	negative	99,32% Wolbachia endosymbiont	negative	negative
EW136	Ixodes ariadnae	female	Hungary	Pilisszentkereszt, Szopláki Ördöglyuk	11/6/2016	November	negative	negative	negative	99,32% Wolbachia endosymbiont	negative	negative
EW163	Ixodes simplex	male	Romania	Canaraua Fetii	2017.05.21	May	Miniopterus schreibersii	negative	negative	negative	negative	negative
EW164	Ixodes simplex	male	Romania	Canaraua Fetii	2017.05.21	May	negative	negative	negative	negative	negative	negative
EW165	Ixodes simplex	male	Romania	Canaraua Fetii	2017.05.21	May	negative	negative	negative	negative	negative	negative
EW166	Ixodes simplex	male	Romania	Canaraua Fetii	2017.05.21	May	Miniopterus schreibersii	negative	negative	negative	negative	negative
EW167	Ixodes simplex	male	Romania	Canaraua Fetii	2017.05.21	May	Canis lupus familiaris	negative	negative	negative	negative	negative
